# Supplementary material for: Mosaic autosomal aneuploidies are detectable from single-cell RNAseq data
Source: BMC Genomics. 2017 Nov 25;18:904. doi: 10.1186/s12864-017-4253-x (PMC5702132; doi:10.1186/s12864-017-4253-x)
Supplement: Supplementary file 1 — Code for analysis. A gzipped tarball containing all code used for analysis, as well as the.html report referred to above. A package to run aneuploidy assessment in R is also included, alongside a script to download the data we have used. The latest version of these files may be found on https://github.com/MarioniLab/Aneuploidy2017. (GZ 6405 kb) [file 12864_2017_4253_MOESM1_ESM.gz]

Archive with 140 entries (134 files):
- ./._Aneuploidy2017
- Aneuploidy2017
- Aneuploidy2017/._.here
- Aneuploidy2017/.here
- Aneuploidy2017/._aneu_functions.R
- Aneuploidy2017/aneu_functions.R
- Aneuploidy2017/._cluster
- Aneuploidy2017/cluster
- Aneuploidy2017/._data_proc.R
- Aneuploidy2017/data_proc.R
- Aneuploidy2017/._get_data.sh
- Aneuploidy2017/get_data.sh
- Aneuploidy2017/._infercnv.png
- Aneuploidy2017/infercnv.png
- Aneuploidy2017/._package
- Aneuploidy2017/package
- Aneuploidy2017/._PaperSupplementary.html
- Aneuploidy2017/PaperSupplementary.html
- Aneuploidy2017/._PaperSupplementary.Rmd
- Aneuploidy2017/PaperSupplementary.Rmd
- Aneuploidy2017/._plots
- Aneuploidy2017/plots
- Aneuploidy2017/._README.md
- Aneuploidy2017/README.md
- Aneuploidy2017/._scploid_usage.html
- Aneuploidy2017/scploid_usage.html
- Aneuploidy2017/._scploid_usage.Rmd
- Aneuploidy2017/scploid_usage.Rmd
- Aneuploidy2017/plots/._1a_schematic.pdf
- Aneuploidy2017/plots/1a_schematic.pdf
- Aneuploidy2017/plots/._1b_8cell.pdf
- Aneuploidy2017/plots/1b_8cell.pdf
- Aneuploidy2017/plots/._2b_dispersion.pdf
- Aneuploidy2017/plots/2b_dispersion.pdf
- Aneuploidy2017/plots/._2c_sim_extralegendonly.pdf
- Aneuploidy2017/plots/2c_sim_extralegendonly.pdf
- Aneuploidy2017/plots/._2c_simulations.pdf
- Aneuploidy2017/plots/2c_simulations.pdf
- Aneuploidy2017/plots/._2d_sim_result.pdf
- Aneuploidy2017/plots/2d_sim_result.pdf
- Aneuploidy2017/plots/._3a_deng_score_comparison.pdf
- Aneuploidy2017/plots/3a_deng_score_comparison.pdf
- Aneuploidy2017/plots/._3b_deng_call_ase.pdf
- Aneuploidy2017/plots/3b_deng_call_ase.pdf
- Aneuploidy2017/plots/._alt_3b.pdf
- Aneuploidy2017/plots/alt_3b.pdf
- Aneuploidy2017/plots/._S1_mesc_score_comparison.pdf
- Aneuploidy2017/plots/S1_mesc_score_comparison.pdf
- Aneuploidy2017/plots/._S2_mesc_call_ase.pdf
- Aneuploidy2017/plots/S2_mesc_call_ase.pdf
- Aneuploidy2017/package/._.gitignore
- Aneuploidy2017/package/.gitignore
- Aneuploidy2017/package/._.Rbuildignore
- Aneuploidy2017/package/.Rbuildignore
- Aneuploidy2017/package/._DESCRIPTION
- Aneuploidy2017/package/DESCRIPTION
- Aneuploidy2017/package/._man
- Aneuploidy2017/package/man
- Aneuploidy2017/package/._NAMESPACE
- Aneuploidy2017/package/NAMESPACE
- Aneuploidy2017/package/._R
- Aneuploidy2017/package/R
- Aneuploidy2017/package/._scploid.Rproj
- Aneuploidy2017/package/scploid.Rproj
- Aneuploidy2017/package/R/._classDefn.R
- Aneuploidy2017/package/R/classDefn.R
- Aneuploidy2017/package/R/._methods.R
- Aneuploidy2017/package/R/methods.R
- Aneuploidy2017/package/R/._set_get.R
- Aneuploidy2017/package/R/set_get.R
- Aneuploidy2017/package/man/._assessMetrics.Rd
- Aneuploidy2017/package/man/assessMetrics.Rd
- Aneuploidy2017/package/man/._calcAneu.Rd
- Aneuploidy2017/package/man/calcAneu.Rd
- Aneuploidy2017/package/man/._doAneu.Rd
- Aneuploidy2017/package/man/doAneu.Rd
- Aneuploidy2017/package/man/._getCellNames.Rd
- Aneuploidy2017/package/man/getCellNames.Rd
- Aneuploidy2017/package/man/._getCHR.Rd
- Aneuploidy2017/package/man/getCHR.Rd
- Aneuploidy2017/package/man/._getCounts.Rd
- Aneuploidy2017/package/man/getCounts.Rd
- Aneuploidy2017/package/man/._getCPM.Rd
- Aneuploidy2017/package/man/getCPM.Rd
- Aneuploidy2017/package/man/._getFN.Rd
- Aneuploidy2017/package/man/getFN.Rd
- Aneuploidy2017/package/man/._getFP.Rd
- Aneuploidy2017/package/man/getFP.Rd
- Aneuploidy2017/package/man/._getGenes.Rd
- Aneuploidy2017/package/man/getGenes.Rd
- Aneuploidy2017/package/man/._getGeneTable.Rd
- Aneuploidy2017/package/man/getGeneTable.Rd
- Aneuploidy2017/package/man/._getGroups.Rd
- Aneuploidy2017/package/man/getGroups.Rd
- Aneuploidy2017/package/man/._getHits.Rd
- Aneuploidy2017/package/man/getHits.Rd
- Aneuploidy2017/package/man/._getKnownAneu.Rd
- Aneuploidy2017/package/man/getKnownAneu.Rd
- Aneuploidy2017/package/man/._getMaxA.Rd
- Aneuploidy2017/package/man/getMaxA.Rd
- Aneuploidy2017/package/man/._getMeanVar.Rd
- Aneuploidy2017/package/man/getMeanVar.Rd
- Aneuploidy2017/package/man/._getMetrics.Rd
- Aneuploidy2017/package/man/getMetrics.Rd
- Aneuploidy2017/package/man/._getParam.Rd
- Aneuploidy2017/package/man/getParam.Rd
- Aneuploidy2017/package/man/._getParams.Rd
- Aneuploidy2017/package/man/getParams.Rd
- Aneuploidy2017/package/man/._getScores.Rd
- Aneuploidy2017/package/man/getScores.Rd
- Aneuploidy2017/package/man/._getSijMat.Rd
- Aneuploidy2017/package/man/getSijMat.Rd
- Aneuploidy2017/package/man/._getTrueScores.Rd
- Aneuploidy2017/package/man/getTrueScores.Rd
- Aneuploidy2017/package/man/._makeAneu.Rd
- Aneuploidy2017/package/man/makeAneu.Rd
- Aneuploidy2017/package/man/._plotPCA.Rd
- Aneuploidy2017/package/man/plotPCA.Rd
- Aneuploidy2017/package/man/._presentFN.Rd
- Aneuploidy2017/package/man/presentFN.Rd
- Aneuploidy2017/package/man/._presentKnown.Rd
- Aneuploidy2017/package/man/presentKnown.Rd
- Aneuploidy2017/package/man/._sampleCells.Rd
- Aneuploidy2017/package/man/sampleCells.Rd
- Aneuploidy2017/package/man/._setKnownAneu.Rd
- Aneuploidy2017/package/man/setKnownAneu.Rd
- Aneuploidy2017/package/man/._setParam.Rd
- Aneuploidy2017/package/man/setParam.Rd
- Aneuploidy2017/package/man/._splitCellsByGroup.Rd
- Aneuploidy2017/package/man/splitCellsByGroup.Rd
- Aneuploidy2017/package/man/._subsetGenes.Rd
- Aneuploidy2017/package/man/subsetGenes.Rd
- Aneuploidy2017/package/man/._testPerformance.Rd
- Aneuploidy2017/package/man/testPerformance.Rd
- Aneuploidy2017/package/man/._trimGenes.Rd
- Aneuploidy2017/package/man/trimGenes.Rd
- Aneuploidy2017/cluster/._run_rmd.R
- Aneuploidy2017/cluster/run_rmd.R
- Aneuploidy2017/cluster/._sub_rmd.sh
- Aneuploidy2017/cluster/sub_rmd.sh
