# Supplementary material for: Mosaic autosomal aneuploidies are detectable from single-cell RNAseq data
Source: BMC Genomics. 2017 Nov 25;18:904. doi: 10.1186/s12864-017-4253-x (PMC5702132; doi:10.1186/s12864-017-4253-x)
Supplement: Supplementary file 1 — Code for analysis. A gzipped tarball containing all code used for analysis, as well as the.html report referred to above. A package to run aneuploidy assessment in R is also included, alongside a script to download the data we have used. The latest version of these files may be found on https://github.com/MarioniLab/Aneuploidy2017. (GZ 6405 kb) [file 12864_2017_4253_MOESM1_ESM.gz › Aneuploidy2017/get_data.sh]

#!/usr/bin/bash
if [ ! -e "PaperSupplementary.html" ]
	then
		echo "There is no PaperSupplementary.html file here - are you running the script from the right place?"
		echo "If you still want to download here, run 'touch aneu_report.html' and then this script again."
	else
		if [ ! -d "raw_data" ]
			then 
			mkdir raw_data
		fi

		if [ ! -d "proc_data" ]
			then 
			mkdir proc_data
		fi

		cd raw_data
		echo "Beginning ftp"
		wget --user=jmlabftp --password='HOBICAmeer6' ftp://ftp2.cruk.cam.ac.uk/aneuploidy/aneu_raw.tar.gz
		echo "Unzipping files"
		tar -xzf aneu_raw.tar.gz

fi
