# Supplementary material for: Mosaic autosomal aneuploidies are detectable from single-cell RNAseq data
Source: BMC Genomics. 2017 Nov 25;18:904. doi: 10.1186/s12864-017-4253-x (PMC5702132; doi:10.1186/s12864-017-4253-x)
Supplement: Supplementary file 1 — Code for analysis. A gzipped tarball containing all code used for analysis, as well as the.html report referred to above. A package to run aneuploidy assessment in R is also included, alongside a script to download the data we have used. The latest version of these files may be found on https://github.com/MarioniLab/Aneuploidy2017. (GZ 6405 kb) [file 12864_2017_4253_MOESM1_ESM.gz › Aneuploidy2017/package/DESCRIPTION]

Package: scploid
Title: Single Cell RNA-seq Aneuploidy Caller
Version: 0.9
Authors@R: person("Jonathan", "Griffiths", email = "jag216@cam.ac.uk", role = c("aut", "cre"))
Description: scploid is a small R package that calls aneuploid chromosomes from single-cell RNAseq data. The algorith is described in the paper "Mosaic autosomal aneuploidies are detectable from single-cell RNAseq data", for which this package was written.
Depends: R (>= 3.0.0)
License: GPL-v3
Encoding: UTF-8
LazyData: true
Imports: 
	reshape2,
	ggplot2
RoxygenNote: 6.0.1
