# Supplementary material for: Mosaic autosomal aneuploidies are detectable from single-cell RNAseq data
Source: BMC Genomics. 2017 Nov 25;18:904. doi: 10.1186/s12864-017-4253-x (PMC5702132; doi:10.1186/s12864-017-4253-x)
Supplement: Supplementary file 1 — Code for analysis. A gzipped tarball containing all code used for analysis, as well as the.html report referred to above. A package to run aneuploidy assessment in R is also included, alongside a script to download the data we have used. The latest version of these files may be found on https://github.com/MarioniLab/Aneuploidy2017. (GZ 6405 kb) [file 12864_2017_4253_MOESM1_ESM.gz › Aneuploidy2017/package/NAMESPACE]

# Generated by roxygen2: do not edit by hand

export(assessMetrics)
export(calcAneu)
export(doAneu)
export(getCHR)
export(getCPM)
export(getCellNames)
export(getCounts)
export(getFN)
export(getFP)
export(getGeneTable)
export(getGenes)
export(getGroups)
export(getHits)
export(getKnownAneu)
export(getMaxA)
export(getMeanVar)
export(getMetrics)
export(getParam)
export(getParams)
export(getScores)
export(getSijMat)
export(getTrueScores)
export(makeAneu)
export(plotPCA)
export(presentFN)
export(presentKnown)
export(sampleCells)
export(setKnownAneu)
export(setParam)
export(splitCellsByGroup)
export(subsetGenes)
export(testPerformance)
export(trimGenes)
