# Supplementary material for: Mosaic autosomal aneuploidies are detectable from single-cell RNAseq data
Source: BMC Genomics. 2017 Nov 25;18:904. doi: 10.1186/s12864-017-4253-x (PMC5702132; doi:10.1186/s12864-017-4253-x)
Supplement: Supplementary file 1 — Code for analysis. A gzipped tarball containing all code used for analysis, as well as the.html report referred to above. A package to run aneuploidy assessment in R is also included, alongside a script to download the data we have used. The latest version of these files may be found on https://github.com/MarioniLab/Aneuploidy2017. (GZ 6405 kb) [file 12864_2017_4253_MOESM1_ESM.gz › Aneuploidy2017/package/R/classDefn.R]

setClass("ploidytest",
         contains = "matrix",
         slots = c(counts = "matrix",
                   cpm = "matrix",
                   chrs = "character",
                   cellNames = "character",
                   cellGroups = "character",
                   scores = "data.frame",
                   aneuploidies = "data.frame",
                   params = "list",
                   knownAneu = "data.frame",
                   metrics = "list")
)
