# Supplementary material for: Mosaic autosomal aneuploidies are detectable from single-cell RNAseq data
Source: BMC Genomics. 2017 Nov 25;18:904. doi: 10.1186/s12864-017-4253-x (PMC5702132; doi:10.1186/s12864-017-4253-x)
Supplement: Supplementary file 1 — Code for analysis. A gzipped tarball containing all code used for analysis, as well as the.html report referred to above. A package to run aneuploidy assessment in R is also included, alongside a script to download the data we have used. The latest version of these files may be found on https://github.com/MarioniLab/Aneuploidy2017. (GZ 6405 kb) [file 12864_2017_4253_MOESM1_ESM.gz › Aneuploidy2017/package/man/assessMetrics.Rd]

% Generated by roxygen2: do not edit by hand
% Please edit documentation in R/methods.R
\name{assessMetrics}
\alias{assessMetrics}
\title{Provides broad-stroke data quality assessment}
\usage{
assessMetrics(ploidytest)
}
\arguments{
\item{ploidytest}{ploidytest object}
}
\value{
Vector of quality calls
}
\description{
assessMetrics looks at the residual score, the number of genes considered, and the fraction of 0's
in the considered genes and provides a simple quality assessment on each. This assumes default parameter choice.
}
