# Supplementary material for: Mosaic autosomal aneuploidies are detectable from single-cell RNAseq data
Source: BMC Genomics. 2017 Nov 25;18:904. doi: 10.1186/s12864-017-4253-x (PMC5702132; doi:10.1186/s12864-017-4253-x)
Supplement: Supplementary file 1 — Code for analysis. A gzipped tarball containing all code used for analysis, as well as the.html report referred to above. A package to run aneuploidy assessment in R is also included, alongside a script to download the data we have used. The latest version of these files may be found on https://github.com/MarioniLab/Aneuploidy2017. (GZ 6405 kb) [file 12864_2017_4253_MOESM1_ESM.gz › Aneuploidy2017/package/man/getParams.Rd]

% Generated by roxygen2: do not edit by hand
% Please edit documentation in R/set_get.R
\name{getParams}
\alias{getParams}
\title{Get parameters for aneuploidy calling}
\usage{
getParams(ploidytest)
}
\arguments{
\item{ploidytest}{Ploidytest object}
}
\value{
Parameter list. Contains:
\itemize{
\item "p.thresh": post FDR correction p-value for aneuploidy calling (default 0.1)
\item "min.deviation": minimum deviation of s_{ij} from 1 for aneuploidy calling (default 0.2)
\item "center.cells": logical value to allow or prevent within-cell s_{ij} centering (default TRUE)
\item "min.median": minimum CPM median value for gene retention for analysis (default 50)
\item "extreme.gene.thresh": maximum a_{gij} that one gene may show before removal as outlier (default Inf)
}
}
\description{
Get parameters for aneuploidy calling
}
