# Supplementary material for: Mosaic autosomal aneuploidies are detectable from single-cell RNAseq data
Source: BMC Genomics. 2017 Nov 25;18:904. doi: 10.1186/s12864-017-4253-x (PMC5702132; doi:10.1186/s12864-017-4253-x)
Supplement: Supplementary file 1 — Code for analysis. A gzipped tarball containing all code used for analysis, as well as the.html report referred to above. A package to run aneuploidy assessment in R is also included, alongside a script to download the data we have used. The latest version of these files may be found on https://github.com/MarioniLab/Aneuploidy2017. (GZ 6405 kb) [file 12864_2017_4253_MOESM1_ESM.gz › Aneuploidy2017/package/man/makeAneu.Rd]

% Generated by roxygen2: do not edit by hand
% Please edit documentation in R/methods.R
\name{makeAneu}
\alias{makeAneu}
\title{Aneuploidy Constructor function}
\usage{
makeAneu(counts = NULL, genes = NULL, chrs = NULL, cellNames = NULL,
  cellGroups = NULL, params = NULL)
}
\arguments{
\item{counts}{Raw counts matrix (i.e. integers)}

\item{genes}{Genes for the rows of the counts matrix}

\item{chrs}{Chromosome number for each of the genes}

\item{cellNames}{Names for each of the columns of the counts matrix}

\item{cellGroups}{Cell groups for use in analysis (i.e. different cell types)}
}
\value{
Ploidytest object
}
\description{
This function is the constructor for the ploidytest object
}
