# Supplementary material for: Mosaic autosomal aneuploidies are detectable from single-cell RNAseq data
Source: BMC Genomics. 2017 Nov 25;18:904. doi: 10.1186/s12864-017-4253-x (PMC5702132; doi:10.1186/s12864-017-4253-x)
Supplement: Supplementary file 1 — Code for analysis. A gzipped tarball containing all code used for analysis, as well as the.html report referred to above. A package to run aneuploidy assessment in R is also included, alongside a script to download the data we have used. The latest version of these files may be found on https://github.com/MarioniLab/Aneuploidy2017. (GZ 6405 kb) [file 12864_2017_4253_MOESM1_ESM.gz › Aneuploidy2017/cluster/sub_rmd.sh]

#INITIALISE FOLDERS
my_folder=/nfs/research2/marioni/jonny
out_folder=${my_folder}/clust_out
err_folder=${my_folder}/clust_err

#SELECT SCRIPT
script_name=aneu_rmd
script_to_run=${my_folder}/${script_name}

#CHOOSE PARAMETERS
#RAM in megabytes
memory=100000
r_command="rusage[mem=${memory}]"
#num_processors
nproc=12


bsub -e ${err_folder}/${script_name} \
-o ${out_folder}/${script_name} \
-M $memory -R $r_command -n $nproc -J ${script_name} \
"Rscript /nfs/research2/marioni/jonny/Aneuploidy2017/cluster/run_rmd.R"
